# Supplementary material for: Subthreshold activation of the melanocortin system causes generalized sensitization to anorectic agents in mice
Source: J Clin Invest. 2024 Jul 15;134(14):e178250. doi: 10.1172/JCI178250 (PMC11245150; doi:10.1172/JCI178250)
Supplement: Supporting data values [file jci-134-178250-s105.xlsx]

## Sheet: Fig. 1A
Mc3r+/+								Mc3r+/+
Liraglutide (mg/kg)								Liraglutide (mg/kg)
0	0.01	0.05	0.1	0.2	0.3	0.4		0	0.01	0.05	0.1	0.2	0.3	0.4
5.38	2.49	3.39	3.04	1.67	1.18	1.02		3.89	4.4	2.21	1.13	1.14	0.11	0.11
3.9	3.68	3.04	3.39	2.7	0.85	0.83		3.74	4.11	1.97	1.85	0.64	0.02	0.07
4.9	3.29	3.59	3.39	2.19	1.29	1.26		6.05	4.19	2.62	1.74	1.3	0	0.11
4.04	4.49	2.97	2.92	2.46	2.19	2.46		2.61	3.74	1.27	0.13	0.55	0.27	0.67
3.3	4.43	3.71	1.58	2.07	1.67	1.21		4.19	3.4	1.35	0.21	0.61	0.87	0.64
3.88	4.34	2.88	3.4	1.62	1.45	1.19		4.18	4	2.11	0	0.4	0.22	0.75
5.67	3.54	3.13	2.71	1.43	1.79	1.03		4.04	3.53	2.8	0.27	0.99	0.49	1.05
3.88	5.45	3.13	3.68	1.85	1.89	2.2		3.45	4.6	1.86	0.36	0.27	0.43	1.03

## Sheet: Fig. 1B
Mc3r+/+								Mc3r+/+
Liraglutide (mg/kg)								Liraglutide (mg/kg)
0	0.01	0.05	0.1	0.2	0.3	0.4		0	0.01	0.05	0.1	0.2	0.3	0.4
-0.47133	-1.75713	-1.29717	-1.9616	-5.39468	-5.49727	-8.10694		3.13901	-1.1208	-7.38255	-5.75205	-4.02622	-10.3254	-8.93776
-0.52209	-0.13089	-1.35695	-3.73104	-5.57197	-6.33413	-7.86045		-0.60157	-1.86424	-5.12733	-5.25164	-5.60484	-10.535	-9.59478
0.866694	-1.96764	0.557461	-1.77492	-2.14477	-6.13416	-6.7701		-0.15432	-1.32388	-4.84158	-4.29892	-4.8798	-10.0178	-8.08477
-0.84104	-0.12998	-1.03055	-3.51258	-5.29557	-6.10288	-5.5409		-1.17371	-1.22489	-5.22502	-5.88526	-5.02124	-8.8682	-10.5245
1.36452	1.09751	-1.37229	-5.88235	-6.375	-5.74311	-7.91699		-0.88124	-1.44522	-3.80368	-6.04693	-7.59346	-5.84039	-7.57296
1.05402	-1.4245	0.447227	-3.2811	-4.75429	-2.55725	-9.83319		-0.61934	-1.41343	-3.80623	-6.91953	-8.43373	-6.57895	-7.56694
-0.71203	-0.26432	-0.20636	-2.71493	-4.59627	-4.38819	-6.84932		-0.49841	-1.26761	-3.47756	-6.7426	-4.64316	-8.83022	-8.41825
-0.31822	-1.34771	-0.65952	-1.76678	-3.86991	-4.84288	-7.73067		-0.23697	-2.09134	-4.11765	-6.97095	-8.67493	-8.66935	-12.3046

## Sheet: Fig. 1C
Mc3r+/+							Mc3r+/+
Liraglutide (mg/kg)							Liraglutide (mg/kg)
0	0.05	0.1	0.2	0.3	0.4		0	0.05	0.1	0.2	0.3	0.4
4.1	3.6	3.34	2.64	1.85	1.32		4.06	3.72	3.4	2.68	0.98	0.88
3.92	3.19	2.75	2.3	1.18	0.98		3.89	3.36	2.75	2.28	0.42	0.39
5.12	4.69	3.86	3.77	1.62	1.5		4.21	3.72	2.49	1.43	0.73	0.18
4.56	4.04	3.62	2.9	1.12	1		4.45	2.72	2.63	2.5	1.52	0.76
5.11	4.57	3.5	2.76	2.24	1.09		4.12	3.72	3.17	2	1.08	0.6
3.76	2.8	2.84	1.91	1.83	1.23		4.51	3.68	2.99	2.02	1.02	0.53
5.34	5.11	4.7	2.41	2.24	0.44		3.27	2.85	2.2	1.82	1.7	0.64

## Sheet: Fig. 1D
Mc3r+/+							Mc3r+/+
Liraglutide (mg/kg)							Liraglutide (mg/kg)
0	0.05	0.1	0.2	0.3	0.4		0	0.05	0.1	0.2	0.3	0.4
-0.04936	-5.06567	-2.72464	-6.84932	-6.08899	-9.36416		-0.34534	-3.81536	-5.16529	-10.4374	-10.1291	-17.4988
0.142721	-5.17815	-0.32626	-2.99587	-9.64371	-6.50407		-1.60183	-0.148441	-2.90557	-6.27341	-12.8425	-14.0449
-0.0489716	-3.07845	-4.59267	-1.29096	-5.21092	-6.93231		-0.48608	-0.39196	-0.74906	-10.9082	-10.1563	-20.2128
-0.31153	-3.30789	-3.63112	-8.94454	-6.51731	-9.65318		0.050787	-0.14542	-5.81395	-8.70214	-15.1059	-14.6269
-0.76294	-4.56708	-4.05868	-4.02185	-7.75	-6.51322		0.049579	-3.66636	-5.56586	-4.84731	-10.4947	-10.4767
0.057971	-4.03628	-3.14342	-9.45647	-5.33708	-13.0542		-0.187003	-2.20941	-7.61246	-9.21288	-15.8575	-6.63065
-0.34503	-5.56102	-3.81176	-5.9949	-3.389	-9.62441		0.142789	-3.79214	-4.66724	-10.6636	-11.3949	-14.4056

## Sheet: Fig. 1E
TZ						TZ+C11
1	2	3	4	5		1	2	3	4	5
1.18	2.52	2.77	2.39	1.21		2.26	1.18	1.09	0.69	1.59
3.21	2.3	2.49	1.62	2.47		2.22	1.53	0.69	1.11	0.69
1.35	1.82	2.59	1.43	0.59		3.28	1.56	1.56	1.04	0.85
3.6	1.56	1.38	1.98	2.64		3.58	1.37	2.37	1.23	1.18
3.9	2.15	1.29	1.69	1.75		2.83	1.61	1.03	0.96	0.22
2.76	2.43	1.85	0.81	1.39		2.27	1.61	1.27	1.12	0.89
2.98	2	1.86	0.62	1.49		2.22	1.77	1.71	0.7	1.04
3.57		3.46	2.02	1.52		2.79	0.47	1.09	1.26	1.34

## Sheet: Fig. 1F
TZ						TZ+C11
1	2	3	4	5		1	2	3	4	5
-4.21394	-4.35789	-2.96173	-4.72163	-3.92373		-3.84163	-6.46965	-4.13976	-6.35145	-7.07283
-1.66245	-7.93596	-4.5879	-5.39795	-2.62684		-1.13971	-6.35879	-9.49598	-7.45819	-9.52381
-2.43704	-3.28272	-4.09313	-5.04848	-6.91619		-3.16173	-1.81014	-5.84927	-7.92178	-9.47043
-3.43728	-1.36228	-4.3049	-3.51297	-6.92141		-4.18118	-4.82051	-8.54104	-8.4007	-9.20803
-1.88206	-3.56285	-3.99202	-3.0543	-5.56385		-4.81826	-10.2959	-7.82462	-8.01572	-10.6517
-3.66599	-1.95828	-4.82649	-2.47164	-6.64137		-2.17736	-9.35535	-10.5422	-8.70061	-9.36127
-2.36899	-6.90814	-3.91061	-1.2205	-3.63937		-2.90592	-4.57079	-5.6981	-11.6478	-13.735
-1.59024		-4.66149	-4.49867	-5.89561		-2.03652	-3.33102	-7.17618	-10.8533	-13.04

## Sheet: Fig. 1G
Vehicle										TZ										C11										TZ+C11
Days										Days										Days										Days
1	2	3	4	5	6	7	8	9	10	1	2	3	4	5	6	7	8	9	10	1	2	3	4	5	6	7	8	9	10	1	2	3	4	5	6	7	8	9	10
4.09	3.69	3.74	3.36	3.16	3.39	3.38	3.4	3.17	3.13	4.8	5.33	4.43	4.53	3.04	3.59	3.66	5.86	4.38	4.51	3.64	3.65	3.02	3.15	3.09	3.31	3.29	2.92	2.75	2.87	4.19	3.5	3.33	4.49	2.36	1.73	1.88	4.32	2.58	4.93
4.29	4.1	3.64	3.51	2.85	3.37	3.32	2.82	4.04	3.41	4.44	3.05	3.23	3.85	2.28	3.14	2.61	4.18	4	3.17	3.98	3.49	2.97	3.48	3.36	3.47	3.37	3.51	3.13	3.38	4.5	4.39	3.65	4.32	0.1	0.46	2.72	3.84	4.92	4.82
3.52	3.94	3.28	3.58	3.18	3.39	2.89	2.77	3.79	4.62	4.13	3.71	3.05	4.34	2.88	3.4	3.3	3.75	3.74	4.344	3.74	3.17	3.54	2.83	1.68	1.75	2.97	3.01	3.3	3.68	4.04	3.72	3.5	4.02	1.74	1.57	2.03	3.67	3.6	4.49
4.5	4.03	4.35	3.82	3.37	3.62	4.07	3.11	3.56	3.76	4.59	3.35	3.45	3.69	2.22	2.03	3.28	3.5	4.07	4.02	4.24	3.68	3.53	7.95	1.43	2.44	3.45	4.19	4.04	4.33	3.84	3.64	4.1	3.59	2.28	1.32	1.81	4.66	3.46	3.8
3.92	3.68	3.55	2.9	3.13	3.47	3.68	3.59	3.92	5.91	3.77	3.65	3.29	3.11	2.03	2.63	2.77	3.66	4.01	3.67	3.95	3.86	3.46	4	3.11	3.55	3.7	3.45	4.17	3.18	4.06	3.17	4.07	3.98	0.3	1.12	1.76	1	2.18	5.08
										4.23	3.42	3.59	3.07	2.13	2.45	2.35	2.71	3.74	3.44	3.72	3.17	3.24	3.64	2.94	2.56	1.88	1.48	3.06	4.03	3.9	3.38	3.14	3.79	1.52	1.29	1.67	3.19	2.67	4.95

## Sheet: Fig. 1H
Vehicle										TZ										C11										TZ+C11
Days										Days										Days										Days
1	2	3	4	5	6	7	8	9	10	1	2	3	4	5	6	7	8	9	10	1	2	3	4	5	6	7	8	9	10	1	2	3	4	5	6	7	8	9	10
1.85065	0.45455	-0.42	-1.56	-3.701	-3.01948	-5.64935	-3.6039	-1.85065	-2.53247	-0.927198	-1.0989	-1.44	-1.06	-5.907	-6.79945	-9.68407	-6.59341	-3.94918	-1.71703	-1.60981	-1.3032	0.422	-1.42	-0.843	-0.80491	-0.42162	-0.76658	-0.07666	-0.9206	-0.881834	0.5291	0.141	0.988	-6.173	-5.07937	-13.545	-6.80776	-5.9612	-0.94518
1.08739	0.84575	1.128	0.362	0.403	0.241643	-0.40274	-0.08055	0.72493	0.845751	-2.06011	-3.2759	-1.82	-4.12	-5.708	-6.1128	-7.53124	-3.20838	-2.9382	-2.09389	-0.306227	-0.3062	-1.29	-0.88	-1.191	-0.30623	-1.66723	-0.17013	-1.66723	-0.99655	-0.0310945	0.71517	2.021	1.803	-12.81	-15.0498	-17.2575	-9.0796	-6.34328	-4.19753
0.10597	0.70646	0.565	-1.17	-1.59	-1.13034	-3.39103	-2.11939	-3.92088	-4.20346	-0.105522	-1.3366	-1.62	-2.6	-7.105	-7.879	-7.91418	-5.52234	-3.7988	-3.27119	-0.0729129	-1.9322	-0.62	-3.86	-10.83	-13.8534	-11.5202	-10.0984	-7.40066	-0.03403	2.69671	3.02918	2.992	2.549	-10.93	-9.90026	-7.49908	-2.58589	0	-4.75746
1.04167	0.85565	0.112	-1.15	-1.228	-2.00893	-2.52976	-2.75298	-2.64137	-3.01339	0.0741015	-1.7414	-2.07	-1.44	-3.742	-5.44646	-5.96517	-3.48277	-3.07521	-2.66765	-0.702202	-0.9256	-1.47	0.575	-7.341	-10.2139	-8.39451	-6.44749	-6.19215	-5.6872	-3.11615	-2.5496	-2.12	-3.15	-7.472	-9.31303	-10.4816	-4.95751	-4.14306	1.66236
-0.521609	-0.1863	-0.26	-1.3	-0.857	-1.63934	-1.49031	-2.1237	-1.6766	-0.7079	0.131191	-0.5248	-0.72	-0.66	-5.116	-6.36274	-7.41227	-4.85405	-3.47655	-3.05018	-1.42012	-0.4339	0.158	-0.39	-3.393	-0.55227	-2.44576	-1.57791	0.473373	-4.37281	1.3435	-0.9441	-0.54	-0.33	-15.9	-14.1612	-13.0356	-8.061	-3.84895	-2.05382
										-1.60089	-1.0052	-1.94	-3.09	-4.952	-5.95681	-6.0685	-2.90395	-0.85629	-1.8615	1.32325	1.55009	2.042	1.248	-6.011	-6.91871	-5.70888	-1.17202	-0.94518	-1.53846	-0.927198	-1.0989	-1.44	-1.06	-5.907	-6.79945				-2.79593

## Sheet: Fig. 2B
Mc3r+/+													Mc3r-/-
Vehicle						Liraglutide							Vehicle						Liraglutide
Minutes						Minutes							Minutes						Minutes
0	15	30	60	90	120	0	15	30	60	90	120		0	15	30	60	90	120	0	15	30	60	90	120
166	175	175	182	153	175	145	207	207	201	195	185		127	98	198	151	150	137	181	178	178	221	185	172
164	168	168	151	144	124	170	215	215	196	167	163		155	135	135	110	99	89	179	195	195	190	161	140
133	205	205	264	206	189	180	186	186	178	175	168		176	217	217	170	207	182	134	316	316	203	196	159
140	266	266	180	191	128	110	181	181	149	126	138		180	184	184	171	141	132	122	175	175	140	138	130
134	163	163	161	143	140	139	226	226	172	158	140		135	190	190	140	120	118	111	234	234	140	154	132
150	228	228	161	153	150	159	197	197	205	187	185

## Sheet: Fig. 2C
Mc3r+/+													Mc3r-/-
Vehicle						Liraglutide							Vehicle						Liraglutide
Minutes						Minutes							Minutes						Minutes
0	15	30	60	90	120	0	15	30	60	90	120		0	15	30	60	90	120	0	15	30	60	90	120
159	275	193	164	141	148	125	212	116	112	87	68		137	239	160	166	174	157	106	162	110	106	85	109
140	306	190	173	151	136	99	168	113	100	102	88		130	213	203	146	121	107	78	132	102	95	122	69
162	301	161	127	108	134	107	161	141	95	138	128		103	244	158	155	143	123	91	178	112	63	85	80
145	269	175	153	151	133	92	190	120	164	82	92		176	246	170	156	147	134	84	142	138	116	105	79
137	258	211	170	165	140	86	171	134	121	87	94		109	250	179	143	131	140	113	162	121	98	96	82
152	302	223	151	171	160	122	170	119	94	115	97

[truncated: 52 more sheets: Fig. 2D, Fig. 2E, Fig. 2F, Fig. 2G, Fig. 2H, Fig. 2J, Fig. 2L, Fig. 3A, Fig. 3B, Fig. 3C, Fig. 3D, Fig. 3E, Fig. 3F, Fig. 4A, Fig. 4B, Fig. 4C, Fig. 4D, Fig. 4E, Fig. 4F, Fig. 4G …]
